# Supplementary material for: ﻿A new species of Liparis (Orchidaceae, Epidendroideae, Malaxidinae) from the Bosque de Protección Alto Mayo, San Martín, Peru
Source: PhytoKeys. 2023 Apr 7;224:89–99. doi: 10.3897/phytokeys.224.98654 (PMC10209507; doi:10.3897/phytokeys.224.98654)
Supplement: XML Treatment for Liparis altomayoënsis [file phytokeys.224.98654-treatment1.xml]

<!DOCTYPE tp:taxon-treatment
  PUBLIC "-//TaxonX//DTD Taxonomic Treatment Publishing DTD v0 20100105//EN" "tax-treatment-NSO.dtd">
<tp:taxon-treatment xmlns:tp="http://www.plazi.org/taxpub"><tp:treatment-meta><kwd-group><label>Taxon classification</label><kwd>
              <named-content content-type="kingdom">Plantae</named-content>
            </kwd><kwd>
              <named-content content-type="order">Scorpaeniformes</named-content>
            </kwd><kwd>
              <named-content content-type="family">Liparidae</named-content>
            </kwd></kwd-group><mixed-citation publication-type="journal"><person-group><name><surname>Edquén</surname><given-names>José D.</given-names></name><name><surname>Arista</surname><given-names>Jessy P.</given-names></name><name><surname>Damián</surname><given-names>Alexander</given-names></name><name><surname>Salazar</surname><given-names>Gerardo A.</given-names></name></person-group><article-title>﻿A new species of <italic><tp:taxon-name><tp:taxon-name-part taxon-name-part-type="genus" reg="Liparis">Liparis</tp:taxon-name-part></tp:taxon-name></italic> (<tp:taxon-name><tp:taxon-name-part taxon-name-part-type="family">Orchidaceae</tp:taxon-name-part></tp:taxon-name>, <tp:taxon-name><tp:taxon-name-part taxon-name-part-type="subfamily">Epidendroideae</tp:taxon-name-part></tp:taxon-name>, <tp:taxon-name><tp:taxon-name-part taxon-name-part-type="subtribe">Malaxidinae</tp:taxon-name-part></tp:taxon-name>) from the Bosque de Protección Alto Mayo, San Martín, Peru</article-title><source>PhytoKeys</source><day>07</day><month>04</month><year>2023</year><volume>224</volume><fpage>89</fpage><lpage>99</lpage><pub-id pub-id-type="doi">10.3897/phytokeys.224.98654</pub-id></mixed-citation></tp:treatment-meta><tp:nomenclature><label>﻿</label><tp:taxon-name>
            <object-id xmlns:xlink="http://www.w3.org/1999/xlink" content-type="arpha" xlink:type="simple">6D5D530B-0E70-59CA-B263-24601B812BCE</object-id>
            <tp:taxon-name-part taxon-name-part-type="genus" reg="Liparis">Liparis</tp:taxon-name-part>
            <tp:taxon-name-part taxon-name-part-type="species" reg="altomayoënsis">altomayoënsis</tp:taxon-name-part>
            <object-id xmlns:xlink="http://www.w3.org/1999/xlink" content-type="ipni" xlink:type="simple">urn:lsid:ipni.org:names:77317365-1</object-id>
          </tp:taxon-name><tp:taxon-authority>Salazar &amp; Edquén</tp:taxon-authority><tp:taxon-status xmlns:xlink="http://www.w3.org/1999/xlink" xlink:type="simple">sp. nov.</tp:taxon-status><xref ref-type="fig" rid="F1">Figs 1</xref><xref ref-type="fig" rid="F2">, 2</xref></tp:nomenclature><tp:treatment-sec sec-type="material" id="SECID0EAKAC"><title>Type.</title><p>Peru. Departamento San Martín: Provincia Rioja, distrito Pardo Miguel Naranjos, sector Venceremos, camino al terreno del Sr. Roner Espinal Gómez, <named-content xmlns:xlink="http://www.w3.org/1999/xlink" content-type="dwc:verbatimCoordinates" xlink:type="simple"><named-content content-type="geo-json" specific-use="{&#34;type&#34;:&#34;Point&#34;,&#34;coordinates&#34;:[-77.755325,-5.686300]}" id="NCID0EJKAC" xlink:type="simple">5°41'10.68"S, 77°45'19.17"W</named-content></named-content>, 1756 m a.s.l., 15 June 2022, <italic>J. D. Edquén 6111</italic> (holotype: <abbrev xmlns:xlink="http://www.w3.org/1999/xlink" content-type="institution" xlink:title="Universidad Nacional Toribio Rodríguez de Mendoza, Chachapoyas, Peru" id="ABBRID0EQKAC" xlink:type="simple">KUELAP</abbrev> 002579!).</p></tp:treatment-sec><tp:treatment-sec sec-type="diagnosis" id="SECID0EVKAC"><title>Diagnosis.</title><p><italic><tp:taxon-name><tp:taxon-name-part taxon-name-part-type="genus" reg="Liparis">Liparis</tp:taxon-name-part><tp:taxon-name-part taxon-name-part-type="species" reg="altomayoënsis">altomayoënsis</tp:taxon-name-part></tp:taxon-name></italic> is characterized by the short prostrate rhizomes and upright stems (to 5 and 8 cm long, respectively); 3–6 spirally arranged leaves per stem; leaves petiolate, the blades with strongly undulate, translucent margins and reticulate veining prominent on the upper surface and sunken on the underside. The labellum is slightly wider than long, its base provided at each side with a fleshy, rounded, channeled, erect lobule forming a tunnel with the lower half of the column; basal one-half of labellum provided with a central, rounded cavity limited on each side by a prominent, bilobulate ridge and apically by a lunate ridge; apical one-half of labellum membranaceous, trilobulate, deflexed ca. 90°. (Figs <xref ref-type="fig" rid="F1">1F–H</xref>, <xref ref-type="fig" rid="F2">2C–E</xref>).</p><fig id="F2" position="float" orientation="portrait"><object-id xmlns:xlink="http://www.w3.org/1999/xlink" content-type="doi" xlink:type="simple">10.3897/phytokeys.224.98654.figure2</object-id><object-id xmlns:xlink="http://www.w3.org/1999/xlink" content-type="arpha" xlink:type="simple">0B7A7C07-2312-540F-8AA8-5095FD4A34B8</object-id><label>Figure 2.</label><caption><p><italic><tp:taxon-name><tp:taxon-name-part taxon-name-part-type="genus" reg="Liparis">Liparis</tp:taxon-name-part><tp:taxon-name-part taxon-name-part-type="species" reg="altomayoënsis">altomayoënsis</tp:taxon-name-part></tp:taxon-name></italic> (from <italic>Edquén 6111</italic>) <bold>A</bold> plants in habitat (the pen serves as size reference) <bold>B</bold> column apex from below showing the two pollinaria on the stigmatic cavity <bold>C</bold> dissection of the perianth <bold>D</bold> labellum, ventral view <bold>E</bold> labellum, dorsal view.</p></caption><graphic xmlns:xlink="http://www.w3.org/1999/xlink" xlink:href="phytokeys-224-089_article-98654__-g002.jpg" position="float" orientation="portrait" xlink:type="simple" id="oo_834465.jpg"><uri content-type="original_file" xlink:type="simple">https://binary.pensoft.net/fig/834465</uri></graphic></fig></tp:treatment-sec><tp:treatment-sec sec-type="description" id="SECID0EMMAC"><title>Description.</title><p>Terrestrial, decumbent, glabrous <bold><italic>herb</italic></bold> 5–15 cm tall including the inflorescence. <bold><italic>Roots</italic></bold> scarce, dull white, glabrous, arising from the rhizome, up to 15 mm long, ca. 0.5 mm in diameter. <bold><italic>Rhizome</italic></bold> (prostrate portion of the stems) branching, terete, greenish white, each branch formed by several (up to 10) internodes, 2–5 cm long, 2–3 mm in diameter, partially covered by brownish remains of cataphylls; upright portion of the stem 3.5–8 cm long, 2.5–3.5 mm in diameter, formed by 4–6 internodes, these nearly completely covered by the leaf sheaths. <bold><italic>Leaves</italic></bold> [2–]3–6 per stem, arranged into a spiral, petiolate; petiole (4–)10–14 × 3–5 mm, semi-tubular, obliquely sheathing the internode; blade 10–25 × 7–15 mm, ovate, acute to shortly acuminate, margins strongly undulate, translucent, 5–7 main parallel veins and several transverse ones, all veins conspicuously raised on the upper surface and slightly sunken on the underside, excepting the slightly prominent central vein; upper surface glossy dark green, lower surface opaque olive green. <bold><italic>Inflorescence</italic></bold> terminal, 4–7 cm long; peduncle 20–26 mm long, 1–1.5 mm in diameter, with several longitudinal low keels; raceme 2–6 cm long, moderately lax, with 7–20 flowers opening in succession, but most can be open at a time. <bold><italic>Floral bracts</italic></bold> shorter than the ovaries, divergent from the rachis at flowering, patent at fruiting stage, pale green, lanceolate, acute, 5–7 × 1.3–1.5 mm. <bold><italic>Ovary</italic></bold> spreading, pedicellate, narrowly obconical, convex dorsally, flat ventrally, slightly 3-angled, 6–6.6 mm long, 1–1.2 mm wide above the middle; about one half of the length corresponds to the twisted pedicel. <bold><italic>Flowers</italic></bold> resupinate, pale green with a wine–colored ridge at each side of the central cavity of the labellum. <bold><italic>Sepals</italic></bold> spreading, with revolute margins, 1-veined; lateral sepals obliquely elliptic, rounded, 3.6–3.7 × 1.6–1.7 mm, dorsal sepal linear–lanceolate, rounded and slightly calyptrate at apex, 4–4.1 × 1.2–1.3 mm. <bold><italic>Petals</italic></bold> spreading, incurved, linear, slightly falcate, rounded, 4–4.2 × 0.5–0.6 mm. <bold><italic>Labellum</italic></bold> 2.6–2.7 mm total length, 2.7–2.8 mm total width when spread out, sessile, 7-veined, in natural position its basal one-half diverging ca. 60° from the column and the apical one-half in turn deflexed ca. 90°; base provided at each side with a fleshy, rounded, channeled, erect lobule forming a tunnel with the lower half of the column; disc fleshy, deeply concave, provided at each side of the cavity with a obliquely triangular, retrorse, rounded lobe ca. 1 × 0.8 mm, which has an erect ridge projected towards the apex into an acute, narrowly triangular lobule ca. 0.2 × 0.1 mm; cavity limited apically by a transverse, lunate, rounded to obtuse fleshy ridge; apex membranaceous, trilobulate, the lobules rounded, mid-lobule ca. 0.3 × 0.2 mm, lateral lobules much shorter, deflexed in natural position. <bold><italic>Column</italic></bold> semiterete, clavate, slightly arcuate, lacking auricles, whitish green below the middle, dark green with purplish suffusion near the apex, 1.6–1.8 × 0.7–0.8 mm. <bold><italic>Anther</italic></bold> apical, incumbent, transverse to the main column axis, whitish, cordiform, emarginate, 2-celled with each cavity partially subdivided in two, ca. 0.2 × 0.4 mm. <bold><italic>Pollinaria</italic></bold> 2, each consisting of 2 fused pollinia, yellow, obliquely ovoid, granulose, 0.3–0.4 × ca. 0.2 mm. <bold><italic>Capsule</italic></bold> ascending, ellipsoid, with 6 low longitudinal ribs, to 5 × 3.5 mm plus a filiform pedicel ca. 4.5 mm long, when mature yellowish brown.</p></tp:treatment-sec><tp:treatment-sec sec-type="phenology" id="SECID0EEOAC"><title>Phenology.</title><p>Flowering recorded in June and July. Capsules in different stages of development were observed from June to October. Mature, empty dehiscent capsules from the previous year’s flowering were observed in mid-May.</p></tp:treatment-sec><tp:treatment-sec sec-type="distribution" id="SECID0EJOAC"><title>Distribution and habitat.</title><p>Known only from sector Venceremos of the <abbrev xmlns:xlink="http://www.w3.org/1999/xlink" xlink:title="Bosque de Protección Alto Mayo, San Martín, Peru" id="ABBRID0EPOAC" xlink:type="simple">BPAM</abbrev>. Terrestrial, in deep leaf mold on steep slopes with wet montane cloud forest on a steep tepui (table mountain) slope dominated by dwarfed trees of <italic><tp:taxon-name><tp:taxon-name-part taxon-name-part-type="genus" reg="Clusia">Clusia</tp:taxon-name-part></tp:taxon-name></italic><tp:taxon-name><tp:taxon-name-part taxon-name-part-type="genus" reg="Liparis">L.</tp:taxon-name-part></tp:taxon-name> (<tp:taxon-name><tp:taxon-name-part taxon-name-part-type="family">Clusiaceae</tp:taxon-name-part></tp:taxon-name>), <italic><tp:taxon-name><tp:taxon-name-part taxon-name-part-type="genus" reg="Meriania">Meriania</tp:taxon-name-part></tp:taxon-name></italic> Sw., <italic><tp:taxon-name><tp:taxon-name-part taxon-name-part-type="genus" reg="Miconia">Miconia</tp:taxon-name-part></tp:taxon-name></italic> Mart. (<tp:taxon-name><tp:taxon-name-part taxon-name-part-type="family">Melastomataceae</tp:taxon-name-part></tp:taxon-name>) and stands of <italic><tp:taxon-name><tp:taxon-name-part taxon-name-part-type="genus" reg="Chusquea">Chusquea</tp:taxon-name-part></tp:taxon-name></italic> Kunth (<tp:taxon-name><tp:taxon-name-part taxon-name-part-type="family">Poaceae</tp:taxon-name-part></tp:taxon-name>), at 1750–2160 m a.s.l.</p></tp:treatment-sec><tp:treatment-sec sec-type="etymology" id="SECID0EFAAE"><title>Etymology.</title><p>The specific epithet refers to the Bosque de Protección Alto Mayo, the protected natural area in northeastern Peru where this species was discovered.</p></tp:treatment-sec><tp:treatment-sec sec-type="Taxonomic notes" id="SECID0EKAAE"><title>Taxonomic notes.</title><p>We tentatively include the new species in <tp:taxon-name><tp:taxon-name-part taxon-name-part-type="genus" reg="Liparis">Liparis</tp:taxon-name-part><tp:taxon-name-part taxon-name-part-type="infraspecific-rank">section</tp:taxon-name-part><tp:taxon-name-part taxon-name-part-type="section" reg="Decumbentes">Decumbentes</tp:taxon-name-part></tp:taxon-name> because of its branching, prostrate rhizomes and upright stems bearing several leaves (Fig. <xref ref-type="fig" rid="F1">1A, B</xref>). However, in many other respects it differs from the five previously known species of the section, and its systematic position will have to be revised when material suitable for molecular analysis is available. Vegetatively, <italic><tp:taxon-name><tp:taxon-name-part taxon-name-part-type="genus" reg="Liparis">L.</tp:taxon-name-part><tp:taxon-name-part taxon-name-part-type="species" reg="altomayoënsis">altomayoënsis</tp:taxon-name-part></tp:taxon-name></italic> differs from all other species of section <tp:taxon-name><tp:taxon-name-part taxon-name-part-type="genus" reg="Liparis"/><tp:taxon-name-part taxon-name-part-type="section" reg="Decumbentes">Decumbentes</tp:taxon-name-part></tp:taxon-name> in its comparatively short, upward stems bearing only a few (3–6) spirally arranged leaves with strongly undulate, translucent margins and reticulate veining, with the veins prominent on the upper surface and sunken on the underside (Fig. <xref ref-type="fig" rid="F1">1C</xref>). Florally, the most distinguishing feature of the new species is the unusual morphology of the labellum, which is slightly wider than long. The basal one-half of the labellum is fleshy, diverges from the column about 60° and has a retrose lobe on each side and a central, rounded cavity limited on each side and the apex by prominent ridges; the apical one-half of the labellum is membranaceous, deflexed ca. 90° with respect to the basal one-half, and 3-lobulate (Fig. <xref ref-type="fig" rid="F1">1F, G</xref>). The lateral labellum ridges consist of a proximal, retrorse, obtuse lobule and a forwardly projecting, narrowly triangular distal lobule. The apical ridge limiting the cavity is unlobed, lunate, and rounded or obtuse. The column is semiterete, clavate, slightly arcuate, lacking auricles and the anther is terminal, transverse to the main axis of the column (Fig. <xref ref-type="fig" rid="F1">1E, I–K</xref>). The features allowing for the distinction of the six species hitherto known of <tp:taxon-name><tp:taxon-name-part taxon-name-part-type="genus" reg="Liparis">L.</tp:taxon-name-part><tp:taxon-name-part taxon-name-part-type="infraspecific-rank">section</tp:taxon-name-part><tp:taxon-name-part taxon-name-part-type="section" reg="Decumbentes">Decumbentes</tp:taxon-name-part></tp:taxon-name> are highlighted in the key (see below).</p></tp:treatment-sec><tp:treatment-sec sec-type="Reproductive biology" id="SECID0ELCAE"><title>Reproductive biology.</title><p>Unlike other species of <tp:taxon-name><tp:taxon-name-part taxon-name-part-type="genus" reg="Liparis">Liparis</tp:taxon-name-part><tp:taxon-name-part taxon-name-part-type="infraspecific-rank">section</tp:taxon-name-part><tp:taxon-name-part taxon-name-part-type="section" reg="Decumbentes">Decumbentes</tp:taxon-name-part></tp:taxon-name>, in which fruit production seems to be very rare (cf. <xref ref-type="bibr" rid="B6">Damián et al. 2020</xref>; <xref ref-type="bibr" rid="B14">Salazar et al. 2022</xref>), a surprisingly high percentage (⁓50–100%) of flowers of the plants of <italic><tp:taxon-name><tp:taxon-name-part taxon-name-part-type="genus" reg="Liparis">L.</tp:taxon-name-part><tp:taxon-name-part taxon-name-part-type="species" reg="altomayoënsis">altomayoënsis</tp:taxon-name-part></tp:taxon-name></italic> we examined were developing into a fruit (Figs <xref ref-type="fig" rid="F1">1A, B</xref>, <xref ref-type="fig" rid="F2">2A</xref>). Such high frequency of fruit formation is similar to that recorded in self-pollinating populations of other, distantly related species of <italic><tp:taxon-name><tp:taxon-name-part taxon-name-part-type="genus" reg="Liparis">Liparis</tp:taxon-name-part></tp:taxon-name></italic>, such as eastern Asian <italic><tp:taxon-name><tp:taxon-name-part taxon-name-part-type="genus" reg="Liparis">L.</tp:taxon-name-part><tp:taxon-name-part taxon-name-part-type="species" reg="kumokiri">kumokiri</tp:taxon-name-part></tp:taxon-name></italic> F.Maek. of section <tp:taxon-name><tp:taxon-name-part taxon-name-part-type="genus" reg="Liparis"/><tp:taxon-name-part taxon-name-part-type="section" reg="Liparis">Liparis</tp:taxon-name-part></tp:taxon-name> (Oh et al. 2001). We were unable to verify in the field possible evidence of self-pollination, but we could not remove the pollinaria of several fresh flowers examined and photographed <italic>in situ</italic>, and subsequent examination of the columns of six alcohol-preserved flowers under a stereomicroscope revealed that, in two of them, the two pollinaria were in contact with the stigmatic cavity, as if they had rotated downwards with the rostellum acting as a sort of hinge (Fig. <xref ref-type="fig" rid="F2">2B</xref>). A similar rotation of the pollinaria to contact the stigma has been suggested as a mechanism of self-pollination, probably promoted by the dislodgement of the anther by raindrops, in other species of <italic><tp:taxon-name><tp:taxon-name-part taxon-name-part-type="genus" reg="Liparis">Liparis</tp:taxon-name-part></tp:taxon-name></italic> such as <italic><tp:taxon-name><tp:taxon-name-part taxon-name-part-type="genus" reg="Liparis">L.</tp:taxon-name-part><tp:taxon-name-part taxon-name-part-type="species" reg="loeselii">loeselii</tp:taxon-name-part></tp:taxon-name></italic> (<tp:taxon-name><tp:taxon-name-part taxon-name-part-type="genus" reg="Liparis">L.</tp:taxon-name-part></tp:taxon-name>) Rich. in eastern North America (<xref ref-type="bibr" rid="B3">Catling 1980</xref>) and <italic><tp:taxon-name><tp:taxon-name-part taxon-name-part-type="genus" reg="Liparis">L.</tp:taxon-name-part><tp:taxon-name-part taxon-name-part-type="species" reg="kumokiri">kumokiri</tp:taxon-name-part></tp:taxon-name></italic> in Japan (<xref ref-type="bibr" rid="B16">Suetsugu 2019</xref>). Facultative autonomous self-pollination resulting from rotation of the pollinarium such that the pollinia contact the stigma has been recorded in some populations of species of other <tp:taxon-name><tp:taxon-name-part taxon-name-part-type="subfamily">Epidendroideae</tp:taxon-name-part></tp:taxon-name> genera, such as <italic><tp:taxon-name><tp:taxon-name-part taxon-name-part-type="genus" reg="Eulophia">Eulophia</tp:taxon-name-part><tp:taxon-name-part taxon-name-part-type="species" reg="alta">alta</tp:taxon-name-part></tp:taxon-name></italic> (<tp:taxon-name><tp:taxon-name-part taxon-name-part-type="genus" reg="Liparis">L.</tp:taxon-name-part></tp:taxon-name>) Fawc. &amp; Rendle (<xref ref-type="bibr" rid="B9">Goss 1973</xref>; G.A. Salazar, pers. obs.), <italic><tp:taxon-name><tp:taxon-name-part taxon-name-part-type="genus" reg="Eulophia">Eulophia</tp:taxon-name-part><tp:taxon-name-part taxon-name-part-type="species" reg="maculata">maculata</tp:taxon-name-part></tp:taxon-name></italic> (Lindl.) Rchb.f. (as <italic><tp:taxon-name><tp:taxon-name-part taxon-name-part-type="genus" reg="Oeceoclades">Oeceoclades</tp:taxon-name-part><tp:taxon-name-part taxon-name-part-type="species" reg="maculata">maculata</tp:taxon-name-part></tp:taxon-name></italic> (Lindl.) Lindl.; <xref ref-type="bibr" rid="B1">Aguiar et al. 2012</xref>: fig. 4), and various species of <italic><tp:taxon-name><tp:taxon-name-part taxon-name-part-type="genus" reg="Corallorhiza">Corallorhiza</tp:taxon-name-part></tp:taxon-name></italic> Gagn. (<xref ref-type="bibr" rid="B4">Catling 1990</xref> and references therein; <xref ref-type="bibr" rid="B7">Freudenstein 1997</xref>; G. A. Salazar pers. obs.). Hence, there is a possibility that at least some of the many capsules observed in <italic><tp:taxon-name><tp:taxon-name-part taxon-name-part-type="genus" reg="Liparis">L.</tp:taxon-name-part><tp:taxon-name-part taxon-name-part-type="species" reg="altomayoënsis">altomayoënsis</tp:taxon-name-part></tp:taxon-name></italic> may have resulted from self-pollination by the spontaneous rotation of the pollinaria. However, in fresh flowers of <italic><tp:taxon-name><tp:taxon-name-part taxon-name-part-type="genus" reg="Liparis">L.</tp:taxon-name-part><tp:taxon-name-part taxon-name-part-type="species" reg="altomayoënsis">altomayoënsis</tp:taxon-name-part></tp:taxon-name></italic> the labellum is distinctive glossy, especially the raised borders of the basal cavity and the bottom of the cavity itself, suggesting nectar mimicking, as proposed for other <italic><tp:taxon-name><tp:taxon-name-part taxon-name-part-type="genus" reg="Liparis">Liparis</tp:taxon-name-part></tp:taxon-name></italic> having a glossy central band along the labellum (Oh et al. 2001). We were unable to verify whether the cavity contains nectar, which has been shown to be present at least in small quantities in some species of <italic><tp:taxon-name><tp:taxon-name-part taxon-name-part-type="genus" reg="Liparis">Liparis</tp:taxon-name-part></tp:taxon-name></italic> (<xref ref-type="bibr" rid="B11">Margońska et al. 2019</xref>; <xref ref-type="bibr" rid="B16">Suetsugu 2019</xref>). The presence of nectar or a nectar-mimicking glossy surface are suggestive of visitation and probable cross-pollination mediated by insects. At the present time, it is not clear whether the high fruit set observed in <italic><tp:taxon-name><tp:taxon-name-part taxon-name-part-type="genus" reg="Liparis">L.</tp:taxon-name-part><tp:taxon-name-part taxon-name-part-type="species" reg="altomayoënsis">altomayoënsis</tp:taxon-name-part></tp:taxon-name></italic> is the result of self-pollination, pollinator-mediated cross pollination, or both, and the factors underlying its high success in setting fruit will have to be clarified by carefully designed field and laboratory experiments.</p></tp:treatment-sec><tp:treatment-sec sec-type="Conservation assessment" id="SECID0ETJAE"><title>Conservation assessment.</title><p>The <abbrev xmlns:xlink="http://www.w3.org/1999/xlink" xlink:title="Bosque de Protección Alto Mayo, San Martín, Peru" id="ABBRID0EZJAE" xlink:type="simple">BPAM</abbrev> was established in 1987 by the Peruvian government to protect the water sources for agriculture, industrial use, and human consumption in the valley of the Upper Mayo River, as well as to conserve the fauna and flora (<xref ref-type="bibr" rid="B15">Servicio Nacional de Áreas Naturales Protegidas por el Estado 2023</xref>). It encompasses 182,000 ha of rugged mountainous terrain on the eastern (Amazonian) slope of the Andes in the northwestern portion of the Department San Martín and adjacent areas of Departments Amazonas and Loreto (ca. 5.4°–6.2°S, 77.2–77.8°W), covering an elevation interval from ca. 900 to 3800 m a.s.l. The vegetation includes wet lower montane forest, montane rain/cloud forest, and high-elevation grassland. <italic><tp:taxon-name><tp:taxon-name-part taxon-name-part-type="genus" reg="Liparis">Liparis</tp:taxon-name-part><tp:taxon-name-part taxon-name-part-type="species" reg="altomayoënsis">altomayoënsis</tp:taxon-name-part></tp:taxon-name></italic> is known only from three stands (populations) of various dozen plants located on the northwestern portion of the <abbrev xmlns:xlink="http://www.w3.org/1999/xlink" xlink:title="Bosque de Protección Alto Mayo, San Martín, Peru" id="ABBRID0EJKAE" xlink:type="simple">BPAM</abbrev> (sector Venceremos) on a steep tepui slope. There were no signs of human alteration or potential risk factors to the populations, which are under legal protection within the <abbrev xmlns:xlink="http://www.w3.org/1999/xlink" xlink:title="Bosque de Protección Alto Mayo, San Martín, Peru" id="ABBRID0ENKAE" xlink:type="simple">BPAM</abbrev>. Moreover, there are large expanses of potentially suitable habitat that remain to be explored, which suggests that this species is not an immediate conservation concern, as long as its habitat remains unaltered.</p></tp:treatment-sec><tp:treatment-sec sec-type="material" id="SECID0ERKAE"><title>Additional specimens examined.</title><p>Peru. As the type locality, <named-content xmlns:xlink="http://www.w3.org/1999/xlink" content-type="dwc:verbatimCoordinates" xlink:type="simple"><named-content content-type="geo-json" specific-use="{&#34;type&#34;:&#34;Point&#34;,&#34;coordinates&#34;:[-77.738761,-5.711542]}" id="NCID0E1KAE" xlink:type="simple">5°42'41.55"S, 77°44'19.54"W</named-content></named-content>, 2090 m a.s.l., 17 May 2022, <italic>J. D. Edquén 6101</italic> (<abbrev xmlns:xlink="http://www.w3.org/1999/xlink" content-type="institution" xlink:title="Universidad Nacional Toribio Rodríguez de Mendoza, Chachapoyas, Peru" id="ABBRID0EBLAE" xlink:type="simple">KUELAP</abbrev>!); as the type locality, <named-content xmlns:xlink="http://www.w3.org/1999/xlink" content-type="dwc:verbatimCoordinates" xlink:type="simple"><named-content content-type="geo-json" specific-use="{&#34;type&#34;:&#34;Point&#34;,&#34;coordinates&#34;:[-77.742219,-5.711869]}" id="NCID0EJLAE" xlink:type="simple">5°42'42.73"S, 77°44'31.99"W</named-content></named-content>, 2160 m a.s.l., 4 July 2022, <italic>J. D. Edquén 6421</italic> (<abbrev xmlns:xlink="http://www.w3.org/1999/xlink" content-type="institution" xlink:title="Universidad Nacional Toribio Rodríguez de Mendoza, Chachapoyas, Peru" id="ABBRID0EQLAE" xlink:type="simple">KUELAP</abbrev>!).</p></tp:treatment-sec><tp:treatment-sec><!--Section generated to contain objects referenced in tp:taxon-treatment.--><fig id="F1" position="float" orientation="portrait"><object-id xmlns:xlink="http://www.w3.org/1999/xlink" content-type="doi" xlink:type="simple">10.3897/phytokeys.224.98654.figure1</object-id><object-id xmlns:xlink="http://www.w3.org/1999/xlink" content-type="arpha" xlink:type="simple">1CA66D2C-4526-5859-B9BD-4B2DC1FB7C28</object-id><label>Figure 1.</label><caption><p><italic><tp:taxon-name><tp:taxon-name-part taxon-name-part-type="genus" reg="Liparis">Liparis</tp:taxon-name-part><tp:taxon-name-part taxon-name-part-type="species" reg="altomayoënsis">altomayoënsis</tp:taxon-name-part></tp:taxon-name></italic> (from <italic>Edquén 6111</italic>) <bold>A</bold> habit <bold>B</bold> flowering stem <bold>C</bold> leaves <bold>D</bold> infructescence <bold>E</bold> floral bract <bold>F</bold> flower from front <bold>G</bold> flower from side <bold>H</bold> perianth dissection <bold>I</bold> column, dorsal view <bold>J</bold> column, lateral view <bold>K</bold> column, ventral view <bold>L</bold> anther <bold>M</bold> developing capsule.</p></caption><graphic xmlns:xlink="http://www.w3.org/1999/xlink" xlink:href="phytokeys-224-089_article-98654__-g001.jpg" position="float" orientation="portrait" xlink:type="simple" id="oo_834464.jpg"><uri content-type="original_file" xlink:type="simple">https://binary.pensoft.net/fig/834464</uri></graphic></fig></tp:treatment-sec><ref-list><ref id="B6"><mixed-citation xmlns:xlink="http://www.w3.org/1999/xlink" xlink:type="simple"><person-group><name name-style="western"><surname>Damián</surname><given-names>A</given-names></name><name name-style="western"><surname>Salazar</surname><given-names>GA</given-names></name><name name-style="western"><surname>Rimarachín</surname><given-names>L</given-names></name></person-group> (<year>2020</year>) <article-title>A new species and a new record of <tp:taxon-name><tp:taxon-name-part taxon-name-part-type="genus">Liparis</tp:taxon-name-part><tp:taxon-name-part taxon-name-part-type="infraspecific-rank">sect.</tp:taxon-name-part><tp:taxon-name-part taxon-name-part-type="section">Decumbentes</tp:taxon-name-part></tp:taxon-name> (<tp:taxon-name><tp:taxon-name-part taxon-name-part-type="subtribe">Malaxidinae</tp:taxon-name-part></tp:taxon-name>; <tp:taxon-name><tp:taxon-name-part taxon-name-part-type="family">Orchidaceae</tp:taxon-name-part></tp:taxon-name>) from Peru.</article-title><source>PhytoKeys</source><volume>146</volume>: <fpage>37</fpage>–<lpage>46</lpage>. <ext-link xlink:href="10.3897/phytokeys.146.47229" ext-link-type="doi" xlink:type="simple">https://doi.org/10.3897/phytokeys.146.47229</ext-link></mixed-citation></ref><ref id="B14"><mixed-citation xmlns:xlink="http://www.w3.org/1999/xlink" xlink:type="simple"><person-group><name name-style="western"><surname>Salazar</surname><given-names>GA</given-names></name><name name-style="western"><surname>Edquén</surname><given-names>JD</given-names></name><name name-style="western"><surname>Trujillo</surname><given-names>D</given-names></name></person-group> (<year>2022</year>) <article-title><italic><tp:taxon-name><tp:taxon-name-part taxon-name-part-type="genus">Liparis</tp:taxon-name-part><tp:taxon-name-part taxon-name-part-type="species">inaudita</tp:taxon-name-part></tp:taxon-name></italic> (<tp:taxon-name><tp:taxon-name-part taxon-name-part-type="family">Orchidaceae</tp:taxon-name-part></tp:taxon-name>, <tp:taxon-name><tp:taxon-name-part taxon-name-part-type="subtribe">Malaxidinae</tp:taxon-name-part></tp:taxon-name>), a new species from the Bosque de Protección Alto Mayo, San Martín, Peru.</article-title><source>Botanical Sciences</source><volume>100</volume>(<issue>2</issue>): <fpage>506</fpage>–<lpage>514</lpage>. <ext-link xlink:href="10.17129/botsci.2999" ext-link-type="doi" xlink:type="simple">https://doi.org/10.17129/botsci.2999</ext-link></mixed-citation></ref><ref id="B3"><mixed-citation xmlns:xlink="http://www.w3.org/1999/xlink" xlink:type="simple"><person-group><name name-style="western"><surname>Catling</surname><given-names>PM</given-names></name></person-group> (<year>1980</year>) <article-title>Rain-assisted autogamy in <italic><tp:taxon-name><tp:taxon-name-part taxon-name-part-type="genus">Liparis</tp:taxon-name-part><tp:taxon-name-part taxon-name-part-type="species">loeselii</tp:taxon-name-part></tp:taxon-name></italic> (<tp:taxon-name><tp:taxon-name-part taxon-name-part-type="genus">L.</tp:taxon-name-part></tp:taxon-name>) <tp:taxon-name><tp:taxon-name-part taxon-name-part-type="genus">L.</tp:taxon-name-part></tp:taxon-name> C. Rich. (<tp:taxon-name><tp:taxon-name-part taxon-name-part-type="family">Orchidaceae</tp:taxon-name-part></tp:taxon-name>).</article-title><source>Bulletin of the Torrey Botanical Club</source><volume>107</volume>(<issue>4</issue>): <fpage>525</fpage>–<lpage>529</lpage>. <ext-link xlink:href="10.2307/2484083" ext-link-type="doi" xlink:type="simple">https://doi.org/10.2307/2484083</ext-link></mixed-citation></ref><ref id="B16"><mixed-citation xmlns:xlink="http://www.w3.org/1999/xlink" xlink:type="simple"><person-group><name name-style="western"><surname>Suetsugu</surname><given-names>K</given-names></name></person-group> (<year>2019</year>) Rain-triggered self-pollination in <italic><tp:taxon-name><tp:taxon-name-part taxon-name-part-type="genus">Liparis</tp:taxon-name-part><tp:taxon-name-part taxon-name-part-type="species">kumokiri</tp:taxon-name-part></tp:taxon-name></italic>, an orchid that blooms during the rainy season. Ecology 100(7): e02683. <ext-link xlink:href="10.1002/ecy.2683" ext-link-type="doi" xlink:type="simple">https://doi.org/10.1002/ecy.2683</ext-link></mixed-citation></ref><ref id="B9"><mixed-citation xmlns:xlink="http://www.w3.org/1999/xlink" xlink:type="simple"><person-group><name name-style="western"><surname>Goss</surname><given-names>GJ</given-names></name></person-group> (<year>1973</year>) Pollination biology in the <tp:taxon-name><tp:taxon-name-part taxon-name-part-type="family">Orchidaceae</tp:taxon-name-part></tp:taxon-name>: <italic>Polystachya ﬂavescens</italic>, <italic><tp:taxon-name><tp:taxon-name-part taxon-name-part-type="genus">Epidendrum</tp:taxon-name-part><tp:taxon-name-part taxon-name-part-type="species">difforme</tp:taxon-name-part></tp:taxon-name></italic>, and <italic><tp:taxon-name><tp:taxon-name-part taxon-name-part-type="genus">Eulophia</tp:taxon-name-part><tp:taxon-name-part taxon-name-part-type="species">alta</tp:taxon-name-part></tp:taxon-name></italic> from south Florida; <italic><tp:taxon-name><tp:taxon-name-part taxon-name-part-type="genus">Encyclia</tp:taxon-name-part><tp:taxon-name-part taxon-name-part-type="species">gracilis</tp:taxon-name-part></tp:taxon-name></italic>, <italic><tp:taxon-name><tp:taxon-name-part taxon-name-part-type="genus">Encyclia</tp:taxon-name-part><tp:taxon-name-part taxon-name-part-type="species">altissima</tp:taxon-name-part></tp:taxon-name></italic>, and <italic><tp:taxon-name><tp:taxon-name-part taxon-name-part-type="genus">Encyclia</tp:taxon-name-part><tp:taxon-name-part taxon-name-part-type="species">rufa</tp:taxon-name-part></tp:taxon-name></italic> from Great Inagua, Bahamas. MsC Thesis. Florida Atlantic University, USA. <ext-link xlink:href="http://fau.digital.flvc.org/islandora/object/fau:10427" ext-link-type="uri" xlink:type="simple">http://fau.digital.flvc.org/islandora/object/fau%3A10427</ext-link></mixed-citation></ref><ref id="B1"><mixed-citation xmlns:xlink="http://www.w3.org/1999/xlink" xlink:type="simple"><person-group><name name-style="western"><surname>Aguiar</surname><given-names>JMRBV</given-names></name><name name-style="western"><surname>Pansarin</surname><given-names>LM</given-names></name><name name-style="western"><surname>Ackerman</surname><given-names>JD</given-names></name><name name-style="western"><surname>Pansarin</surname><given-names>ER</given-names></name></person-group> (<year>2012</year>) <article-title>Biotic versus abiotic pollination in <italic><tp:taxon-name><tp:taxon-name-part taxon-name-part-type="genus">Oeceoclades</tp:taxon-name-part><tp:taxon-name-part taxon-name-part-type="species">maculata</tp:taxon-name-part></tp:taxon-name></italic> (Lindl.) Lindl. (<tp:taxon-name><tp:taxon-name-part taxon-name-part-type="family">Orchidaceae</tp:taxon-name-part></tp:taxon-name>).</article-title><source>Plant Species Biology</source><volume>27</volume>(<issue>1</issue>): <fpage>86</fpage>–<lpage>95</lpage>. <ext-link xlink:href="10.1111/j.1442-1984.2011.00330.x" ext-link-type="doi" xlink:type="simple">https://doi.org/10.1111/j.1442-1984.2011.00330.x</ext-link></mixed-citation></ref><ref id="B4"><mixed-citation xmlns:xlink="http://www.w3.org/1999/xlink" xlink:type="simple"><person-group><name name-style="western"><surname>Catling</surname><given-names>PM</given-names></name></person-group> (<year>1990</year>) <article-title>Auto-pollination in the <tp:taxon-name><tp:taxon-name-part taxon-name-part-type="family">Orchidaceae</tp:taxon-name-part></tp:taxon-name>.</article-title> In: <person-group><name name-style="western"><surname>Arditti</surname><given-names>J</given-names></name></person-group> (<role>Ed.</role>) <issue-title>Orchid Biology, Reviews and Perspectives, V.</issue-title><source>Timber Press, Portland</source>, <fpage>121</fpage>–<lpage>158</lpage>.</mixed-citation></ref><ref id="B7"><mixed-citation xmlns:xlink="http://www.w3.org/1999/xlink" xlink:type="simple"><person-group><name name-style="western"><surname>Freudenstein</surname><given-names>JV</given-names></name></person-group> (<year>1997</year>) <article-title>A monograph of <italic><tp:taxon-name><tp:taxon-name-part taxon-name-part-type="genus">Corallorhiza</tp:taxon-name-part></tp:taxon-name></italic> (<tp:taxon-name><tp:taxon-name-part taxon-name-part-type="family">Orchidaceae</tp:taxon-name-part></tp:taxon-name>).</article-title><source>Harvard Papers in Botany</source><volume>1</volume>: <fpage>5</fpage>–<lpage>51</lpage>. <ext-link xlink:href="https://www.jstor.org/stable/41761525#metadata_info_tab_contents" ext-link-type="uri" xlink:type="simple">https://www.jstor.org/stable/41761525#metadata_info_tab_contents</ext-link></mixed-citation></ref><ref id="B11"><mixed-citation xmlns:xlink="http://www.w3.org/1999/xlink" xlink:type="simple"><person-group><name name-style="western"><surname>Margońska</surname><given-names>HB</given-names></name><name name-style="western"><surname>Narajczyk</surname><given-names>N</given-names></name><name name-style="western"><surname>Łuszczek</surname><given-names>D</given-names></name><name name-style="western"><surname>Lipińska</surname><given-names>MM</given-names></name></person-group> (<year>2019</year>) <article-title><italic><tp:taxon-name><tp:taxon-name-part taxon-name-part-type="genus">Liparis</tp:taxon-name-part><tp:taxon-name-part taxon-name-part-type="species">stricklandiana</tp:taxon-name-part></tp:taxon-name></italic> (<tp:taxon-name><tp:taxon-name-part taxon-name-part-type="family">Orchidaceae</tp:taxon-name-part></tp:taxon-name>, <tp:taxon-name><tp:taxon-name-part taxon-name-part-type="subfamily">Liparidinae</tp:taxon-name-part></tp:taxon-name>) – a morphological study of flower structures in the context of pollination processes.</article-title><source>Wulfenia</source><volume>26</volume>: <fpage>195</fpage>–<lpage>207</lpage>. <ext-link xlink:href="https://www.zobodat.at/pdf/Wulfenia_26_0195-0207.pdf" ext-link-type="uri" xlink:type="simple">https://www.zobodat.at/pdf/Wulfenia_26_0195-0207.pdf</ext-link></mixed-citation></ref><ref id="B15"><mixed-citation xmlns:xlink="http://www.w3.org/1999/xlink" xlink:type="simple">Servicio Nacional de Áreas Naturales Protegidas por el Estado (<year>2023</year>) Alto Mayo. <ext-link xlink:href="https://www.sernanp.gob.pe/alto-mayo" ext-link-type="uri" xlink:type="simple">https://www.sernanp.gob.pe/alto-mayo</ext-link> [Accessed 19.03.2023]</mixed-citation></ref></ref-list></tp:taxon-treatment>
